# Supplementary material for: Evaluation of in vivo mutagenesis for assessing the health risk of air pollutants
Source: Genes Environ. 2017 Apr 1;39:16. doi: 10.1186/s41021-016-0064-6 (PMC5376282; doi:10.1186/s41021-016-0064-6)
Supplement: Supplementary file 1 — The data for calculating TD50 and T/I. Parentheses: route of administration. Pathology: ade, adenoma; hpa, hepatoadenoma; hpc, hepatocarcinoma; hpt, hepatoma; mal, malignant tumor; mix, more than one tumor type; MXA, more than one tumor type, combined by National Cancer Institute/National Toxicology Program [99]. Transgenic Strain: BB, Big Blue mouse; Muta, Muta mouse; gpt, gpt delta mouse; Lac Z plasmid, transgenic mouse harboring plasmids containing the lacZ gene [36, 37]. #TD 50 for benzene calculated from the data [106] by the procedure of CPBD. 300 ppm × 1/3 (1 week exposure followed by 2 weeks non-exposure) = 100 ppm. Incidence of lung adenoma in the exposed group and non-exposed group: 26% (15/54) and 7% (3/46), respectively. Concentration of benzene corresponding to 50% increased incidence (incidence of lung adenoma, 54%) = 250 ppm. 250 ppm × 78.11 (molecular weight)/24.45 L (standard volume) = 0.8 mg/L. 0.8 (mg/L) × 0.03 L/min (inhalation volume) × 60 (min) x 6 h/day (hours of inhalation per day/0.03 kg (body weight) = 288 mg/kg/day. Duration of exposure: 81 weeks. Life time of mouse: 104 weeks. TD 50 = 288 × (81 weeks/104 weeks) 2 = 175 mg/kg/day. The total doses were re-calculated at the conditions in the references cited in [35]. *benzene. 300 ppm × 78.11 (molecular weight)/24.45 (L, standard volume) = 0.96 mg/L. 0.96 (mg/L) × 0.03 L/min (inhalation volume) × 60 (min) x 6 h/day (hours of inhalation per day)/0.03 kg (body weight) × 5 days (inhalation days per a week) × 12 weeks (duration of inhalation) = 20,736 mg/kg. **1,3-butadiene. 625 ppm × 54.09/24.45 = 1.38 mg/L. 1.38 × 0.03 × 60 × 6/0.03 × 5 days (duration of inhalation) = 2,500 mg/kg. ***ethylene oxide. 200 ppm × 44.05/24.45 = 0.36 mg/L. 0.36 × 0.03 × 60 x 6/0.03 × 5 × 4 = 2,600 mg/kg. (XLSX 19 kb) [file 41021_2016_64_MOESM1_ESM.xlsx]

## Sheet: liver
	Liver
	2-acetylaminofluorene (diet)
	Pathology	TD50			Transgenic Strain	IMF	Total Dose	T/I
	mix	4			lacZ plasmid	32.2	3024	93.913
	mix	8.8			BB	41	18000	439.024
	mix	3.99			BB	5	2016	403.2
	mix	2.35			BB	17	9000	529.412
	mix	32.9
	hpc	30.6					harmonic mean	231.281
	hpc	19.6
	hpc	19.1
	hpc	24.3
	mix	29.8
	harmonic mean	7.80667
	4-aminodiphenyl (diet)
	Pathology	TD50			Transgenic Strain	IMF	Total Dose	T/I
	mix	0.993			Muta	14.8	200	13.5135
	mix	3.91			Muta	11.4	200	17.5439
	harmonic mean	1.58378					harmonic mean	15.2672
	4-chloro-o-phenylenediamine (diet)
	Pathology	TD50			Transgenic Strain	IMF	Total Dose	T/I
	MXA	2240			BB	16.2	109200	6740.74
	MXA	957			BB	29	218400	7531.03
					BB	17.7	109200	6169.49
	harmonic mean	1341.06			BB	17.8	218400	12269.7
							harmonic mean	7623.04
	2,4-diaminotoluene (diet)
	Pathology	TD50			Transgenic Strain	IMF	Total Dose	T/I
	hpc	26.7			BB	6.4	10800	1687.5
					BB	6.4	10800	1687.5
	harmonic mean	26.7
							harmonic mean
								1688
	dichloroacetic acid (diet)
	Pathology	TD50			Transgenic Strain	IMF	Total Dose	T/I
	hpa	238			BB	1.2	92400	77000
	hpa	197			BB	5.5	325000	59090.9
	mix	89.2
	mix	143					harmonic mean	66867.1
	mix	179
	mix	176
	harmonic mean	154.839
	MeIQ (diet)
	Pathology	TD50			Transgenic Strain	IMF	Total Dose	T/I
	mix	27.1			BB	11.1	3024	272.432
	harmonic mean	27.1					harmonic mean	272
	MeIQx (diet)
	Pathology	TD50			Transgenic Strain	IMF	Total Dose	T/I
	mix	14.2			gpt	4.83	3025	626.294
	mix	83.8			gpt	1.36	302	222.059
					BB	512	20160	39.375
	harmonic mean	24.2849			BB	187.5	20160	107.52
					BB	239.5	15120	63.1315
					gpt	22.58	19650	870.239
					BB	18.4	3024	164.348
					BB	4.8	3024	630
					BB	4.9	1008	205.714
					BB	1.4	1008	720
					Muta	511	15120	29.589
							harmonic mean	104.261
	N-nitrosodimethylamine (gavage)
	Pathology	TD50			Transgenic Strain	IMF	Total Dose	T/I
	mal	0.429			BB	7.8	8	1.02564
	mal	0.179			BB	22.4	16	0.714286
					BB	6.3	8	1.26984
	harmonic Mean	0.252602			BB	44.2	32	0.723982
					BB	25.3	16	0.632411
					BB	12.9	8	0.620155
					BB	22.7	16	0.704846
					BB	17.4	8	0.45977
					BB	27.4	16	0.583942
							harmonic mean	0.689986
	urethane (diet)
	Pathology	TD50			Transgenic Strain	IMF	Total Dose	T/I
	hpt	39			BB	32	13650	426.562
	harmonic Mean	39					harmonic mean	427

## Sheet: lung
	Lung
	benzene (inhalation)
	Pathology	TD50#			Transgenic Strain	IMF	Total Dose*	T/I
		175			BB	4.2	20736	4937.14
	harmonic mean	175					harmonic mean	4937
	1,3-butadiene (inhalation)
	Pathology	TD50			Transgenic Strain	IMF	Total Dose**	T/I
	MXA	203			Muta	4.7	2500	531.915
	MXA	65.9
	MXA	19.2					harmonic mean	532
	harmonic mean	41.5605
	cyclophosphamide (ip injection)
	Pathology	TD50			Transgenic Strain	IMF	Total Dose	T/I
	mix	6.15			Muta	30.1	500	16.6113
	mix	5.7			Muta	35.2	500	14.2045
					Muta	32.6	500	15.3374
	harmonic mean	5.91646			Muta	27	500	18.5185
					lac Z plasmid	17.2	500	29.0698
					lac Z plasmid	54.5	500	9.17431
					lac Z plasmid	26.8	500	18.6567
					Muta	21.4	500	23.3645
					Muta	22.2	500	22.5225
					Muta	33.4	500	14.9701
							harmonic mean	16.6445
	ethylene oxide (inhalation)
	Pathology	TD50			Transgenic Strain	IMF	Total Dose***	T/I
	MXA	61.8			BB	2.9	2600	896.552
	MXA	65.1
							harmonic mean	897
	harmonic mean	63.4071
	urethane (diet)
	Pathology	TD50			Transgenic Strain	IMF	Total Dose	T/I
	mix	12.5			BB	45	13650	303.333
	mix	24.2
	mix	79					harmonic mean	303
	mix	65.9
	ade	36.1
	harmonic mean	28.2716
